# Supplementary material for: In vitro activity of new combinations of β-lactam and β-lactamase inhibitors against the Mycobacterium tuberculosis complex
Source: Microbiol Spectr. 2023 Sep 22;11(5):e01781-23. doi: 10.1128/spectrum.01781-23 (PMC10580993; doi:10.1128/spectrum.01781-23)
Supplement: Table S2 — Raw data of minimum inhibitory concentrations and WGS. [file spectrum.01781-23-s0002.xlsx]

## Sheet: Blad1
ID	Comment	Date	Reading (day)	MEM	MER-VAB (8 mg/L)	MEM-CLA (2 mg/L)	TBM	TBM-CLA (2 mg/L)	TBM-CLA (4 mg/L)	7H10 MEM-CLA MICs *	Sequencing platform	Lineage	crfA (+100 bp upstream)	blaC (+100 bp upstream)	murG (+100 bp upstream)	murD (+100 bp upstream)	ftsH (+100 bp upstream)	ftsK (+100 bp upstream)	ponA1_Arg193Gly?	pbpB (+100 bp upstream)	chiZ (+100 bp upstream)	Rv0324_Thr168Ala?	Rv1128c_Glu270Gly?	hsdM_Leu306Pro?	eccA2_Glu215Gly?	Rv0668-Rv0669c intergenic variant G767414A?	Rv1147-Rv1148c intergenic variant T1275957C?	Accesssion	Run accession
SEA200800148	MDR,	2022-03-11	21	16	8	2	16	1	1		Illumina	lineage1.2.2 Indo-Oceanic	Ile63Ser		Val36Leu	Arg247Gly		Asp382Gly	No	Arg539Arg, Val664Gly	Leu85Met, Tyr124His	Yes	Yes	Yes	Yes	Yes	Yes	SRX466020	SRR1162954, SRR1163425
SEA200800356	MDR, no growth	2022-05-25	21								Illumina	lineage1.1.2 Indo-Oceanic	Ile63Ser		Val36Leu	A-40C, Leu5Met, Gly146Gly, Arg247Gly			No	Arg539Arg, Val664Gly	Leu85Met, Tyr124His	Yes	Yes	Yes	Yes	Yes	Yes	SRX466098	SRR1163076, SRR1163465
SEA200900036	MDR	2022-03-11	14	32	16	8	16	2	2		Illumina	lineage3 East-African-Indian	Ile63Ser		Val36Leu	Arg247Gly	Lys179Gln		No	Arg539Arg	Tyr124His	Yes	Yes	Yes	Yes	Yes	Yes	SRX466149	SRR1163175, SRR1163382
SEA201400384	MDR	2022-03-11	21	32	16	2	>16	1	1		Ion Torrent	lineage5 West-Africa 1	Ile63Ser		Val36Leu	Leu82Leu, Arg247Gly, Gly469Ala			No	Arg539Arg	Tyr124His	Yes	Yes	Yes	Yes	Yes	Yes	SAMEA6461912	ERR3802208
SEA201500119		2022-05-25	21	>32	>32	16	>16	8	4		Ion Torrent	lineage5 West-Africa 1	Ile63Ser		Val36Leu	Arg247Gly, Gly469Ala	C-37G		No	Arg539Arg	Tyr124His	Yes	Yes	Yes	Yes	Yes	Yes	ERS12131981	ERR9822541
SEA201500288	PZA-R	2022-04-01	13	32	16	4	16	1	1		Ion Torrent	lineage7	Ile63Ser		Val36Leu	Arg247Gly (84%), Pro416Ala	Arg8Arg	Met295Ile	No	Arg539Arg	Tyr124His	Yes	Yes	Yes	Yes	Yes	Yes	ERS12131982	ERR9822542
SEA201500429		2022-05-25	21	>32	>32	>32	>16	>16	>16		Ion Torrent	lineage5 West-Africa 1	His21His, Ile63Ser		Val36Leu	Arg247Gly, Gly469Ala			No	Arg539Arg	Tyr124His	Yes	Yes	Yes	Yes	Yes	Yes	ERS12131983	ERR9822543
SEA201600054	PZA-R	2022-04-01	13	32	16	4	16	1	1		Ion Torrent	lineage7	Ile63Ser		Val36Leu	Arg247Gly, Pro416Ala	Arg8Arg	Met295Ile	No	Arg539Arg	Tyr124His	Yes	Yes	Yes	Yes	Yes	Yes	ERS4601145	ERR4193941
SEA201700034	PZA-R	2022-03-11	14	>32	16	4	>16	1	1		Ion Torrent	lineage7	Ile63Ser		Val36Leu	Arg247Gly, Pro416Ala	Arg8Arg	Met295Ile	No	Arg539Arg	Tyr124His	Yes	Yes	Yes	Yes	Yes	Yes	ERS12131984	ERR9822544
SEA201700348	MDR	2021-10-01	11	32	16	4	8	2	1		Ion Torrent	lineage4.2.2 Euro-American	Ile63Ser			Arg247Gly			No			Yes	Yes	Yes	Yes	Yes	Yes	ERS12131985	ERR9822545
SEA201700363	MDR	2021-09-28	10	32	32	4	16	1	1		Ion Torrent	lineage2.2.1 East-Asian	Ile63Ser		Val36Leu	Arg247Gly	Tyr691Tyr	Ala268Ala	No	Arg539Arg	Tyr124His	Yes	Yes	Yes	Yes	Yes	Yes	ERS12131986	ERR9822546
SEA201800004	MDR	2021-09-28	10	16	16	4	8	1	1		Ion Torrent	lineage4.2.2 Euro-American	Ile63Ser			Arg247Gly			No			Yes	Yes	Yes	Yes	Yes	Yes	ERS12131987	ERR9822547
SEA201800029	MDR	2021-09-28	10	16	16	4	8	1	1		Ion Torrent	lineage4.2.2 Euro-American	Ile63Ser			Arg247Gly			No			Yes	Yes	Yes	Yes	Yes	Yes	ERS12131988	ERR9822548
SEA201800037	MDR	2022-03-18	10	16	16	2	8	1	0.5		Ion Torrent	lineage2.2.1 East-Asian	Ile63Ser		Val36Leu	Arg247Gly	Tyr691Tyr		No	Arg539Arg	Tyr124His	Yes	Yes	Yes	Yes	Yes	Yes	ERS12131989	ERR9822549
SEA201800044	MDR	2021-09-24	10	16	8	4	8	1	1		Ion Torrent	lineage4.2.2 Euro-American	Ile63Ser			Arg247Gly			No			Yes	Yes	yes	Yes	Yes	Yes	ERS12131990	ERR9822550
SEA201800045	MDR	2021-09-24	10	32	16	4	16	1	1		Ion Torrent	lineage2.2.1 East-Asian	Ile63Ser		Val36Leu	Arg247Gly	Tyr691Tyr		No	Arg539Arg	Tyr124His	Yes	Yes	Yes	Yes	Yes	Yes	ERS12131991	ERR9822551
SEA201800081	MDR	2022-03-30	9	8	8	2	4	1	0.5		Ion Torrent	lineage4.2.2 Euro-American	Ile63Ser			Arg247Gly			No			Yes	Yes	Yes	Yes	Yes	Yes	ERS12131992	ERR9822552
SEA201800133	MDR	2021-09-24	10	32	16	4	16	1	1		Ion Torrent	lineage2.2.1 East-Asian	Ile63Ser		Val36Leu	Arg247Gly	Tyr691Tyr (83%)		No	Arg539Arg	Tyr124His, Gln150Stop	Yes	Yes	Yes	Yes	Yes	Yes	ERS12131993	ERR9822553
SEA201800134	MDR	2021-09-24	10	2	4	2	1	1	1		Ion Torrent	lineage4.6.2 Euro-American	Ile63Ser	Gln207Stop		Arg247Gly			No	Gly257Gly		No	No	No	No	No	No	ERS12131994	ERR9822554
SEA201800165	MDR	2021-09-24	10	32	16	4	16	1	1		Ion Torrent	lineage2.2.1 East-Asian	Ile63Ser		Val36Leu	Arg247Gly	Tyr691Tyr		No	Arg539Arg	Tyr124His, Gln150Stop	Yes	Yes	Yes	Yes	Yes	Yes	ERS12131995	ERR9822555
SEA201800219	MDR	2021-10-12	11	32	16	4	16	1	1		Ion Torrent	lineage4.1.2 Euro-American	Ile63Ser			Thr80Ile, Arg247Gly			no			Yes	Yes	Yes	Yes	Yes	Yes	ERS12131996	ERR9822556
SEA201800246	MDR	2021-10-01	11	32	32	8	>16	4	2		Ion Torrent	lineage3.1.1 East-African-Indian	Ile63Ser		Val36Leu	Arg247Gly	C-83T, Lys179Gln		No	Arg539Arg	Tyr124His	Yes	Yes	Yes	Yes	Yes	Yes	ERS12131997	ERR9822557
SEA201800277		2022-03-18	14	16	8	2	16	1	0.5		Ion Torrent	lineage5 West-Africa 1	Ile63Ser		Val36Leu	Arg17Gly, Leu82Leu, Arg247Gly, Gly469Ala			No	Arg539Arg	Tyr124His	Yes	Yes	Yes	Yes	Yes	Yes	ERS12131998	ERR9822558
SEA201800367	MDR	2021-10-01	11	32	16	4	16	1	0.5		Ion Torrent	lineage2.2.1 East-Asian	Ile63Ser		Val36Leu	Arg247Gly	Tyr691Tyr		No	Arg539Arg	Tyr124His, Gln150Stop	Yes	Yes	Yes	Yes	Yes	Yes	ERS12131999	ERR9822559
SEA201800378	MDR	2022-03-18	10	32	16	4	16	1	1		Ion Torrent	lineage3 East-African-Indian	Ile63Ser		Val36Leu	Arg247Gly	Lys179Gln		No	Arg539Arg	Gly60Gly, Tyr124His	Yes	Yes	Yes	Yes	Yes	Yes	ERS12132000	ERR9822560
SEA201800390	MDR	2021-10-01	11	16	16	4	8	1	1		Ion Torrent	lineage4.1.1.1 Euro-American	Ile63Ser	Ala49Gly		Thr80Ile, Arg247Gly			No			Yes	Yes	Yes	Yes	Yes	Yes	ERS12132001	ERR9822561
SEA201800395	MDR	2021-10-12	13	32	16	4	>16	2	1		Ion Torrent	lineage2.2.1 East-Asian	Ile63Ser		Val36Leu	Arg247Gly	Tyr691Tyr		No	Arg539Arg	Tyr124His	Yes	Yes	Yes	Yes	Yes	Yes	ERS12132002	ERR9822562
SEA201900080	MDR	2021-09-06	11	32	16	4	16	1	1		Ion Torrent	lineage2.2.1 East-Asian	Ile63Ser		Val36Leu	Arg247Gly	Tyr691Tyr		No	Arg539Arg	Tyr124His	Yes	Yes	Yes	Yes	Yes	Yes	ERS12132003	ERR9822563
SEA201900081	MDR	2021-09-06	11	32	16	4	16	1	1		Ion Torrent	lineage2.2.1 East-Asian	Ile63Ser		Val36Leu	Arg247Gly	Tyr691Tyr		No	Arg539Arg	Tyr124His	Yes	Yes	Yes	Yes	Yes	Yes	ERS12132004	ERR9822564
SEA201900106	MDR	2021-09-13	11	32	16	4	16	1	1		Ion Torrent	lineage4.2.2 Euro-American	Ile63Ser			Arg247Gly			No			Yes	Yes	Yes	Yes	Yes	Yes	ERS12132005	ERR9822565
SEA201900124	MDR	2021-09-06	11	8	2	1	4	0.5	0.5		Ion Torrent	lineage4.1.1 Euro-American	Ile63Ser			Thr80Ile, Arg247Gly, Thr412Ala			No			Yes	Yes	Yes	Yes	Yes	Yes	ERS12132006	ERR9822566
SEA201900161	PZA-R	2022-04-01	11	>32	32	8	>16	4	2		Ion Torrent	lineage7	Ile63Ser		Val36Leu	Arg247Gly, Pro416Ala		Met295Ile	No	Arg539Arg	Tyr124His	Yes	Yes	Yes	Yes	Yes	Yes	ERS4601163	ERR4193959
SEA201900242		2022-03-15	10	16	8	1	8	1	0.5		Ion Torrent	lineage5 West-Africa 1	Ile63Ser		Val36Leu	Arg247Gly, Gly469Ala			No	Arg539Arg	Tyr124His	Yes	Yes	Yes	Yes	Yes	Yes	ERS12132007	ERR9822567
SEA201900279	MDR	2021-09-13	11	32	16	8	16	2	2		Ion Torrent	lineage4.2.2 Euro-American	Ile63Ser			Arg247Gly			No			Yes	Yes	Yes	Yes	Yes	Yes	ERS12132008	ERR9822568
SEA201900305	MDR	2021-09-06	11	16	16	4	16	1	1		Ion Torrent	lineage4.2.2 Euro-American	Ile63Ser			Arg247Gly			No			Yes	Yes	Yes	Yes	Yes	Yes	ERS12132009	ERR9822569
SEA201900306	MDR	2021-09-13	11	32	16	4	16	1	1		Ion Torrent	lineage2.2.1 East-Asian	Ile63Ser		Val36Leu	Arg247Gly	Tyr691Tyr		No	Arg539Arg	Tyr124His	Yes	Yes	Yes	Yes	Yes	Yes	ERS12132010	ERR9822570
SEA202000007	MDR	2021-09-13	11	>32	32	8	>16	2	2		Ion Torrent	lineage2.2.1 East-Asian	Ile63Ser		Val36Leu	Arg247Gly	Tyr691Tyr	Ala268Ala	No	Arg539Arg	Tyr124His	Yes	Yes	Yes	Yes	Yes	Yes	ERS12132011	ERR9822571
SEA202000036	MDR	2021-02-08	14	>32	16		16		1		Ion Torrent	lineage2.2.1 East-Asian	Ile63Ser		Val36Leu	Arg247Gly	Tyr691Tyr		No	Arg539Arg	Tyr124His, Gln150Stop	Yes	Yes	Yes	Yes	Yes	Yes	ERS12132012	ERR9822572
SEA202000042	MDR	2021-02-08	14	32	4		8		0.5		Ion Torrent	lineage2.2.1 East-Asian	Ile63Ser		Val36Leu	Arg247Gly	Tyr691Tyr		No	Arg539Arg	Tyr124His	Yes	Yes	Yes	Yes	Yes	Yes	ERS12132013	ERR9822573
SEA202000043	MDR	2021-02-08	10	>32	32		>16		2		Ion Torrent	lineage2.2.1 East-Asian	Ile63Ser		Val36Leu	Arg247Gly	Tyr691Tyr	Ala268Ala	No	Arg539Arg	Tyr124His	Yes	Yes	Yes	Yes	Yes	Yes	ERS12132014	ERR9822574
SEA202000062	MDR	2021-02-08	14	>32	16		16		1		Ion Torrent	lineage2.2.1 East-Asian	Ile63Ser		Val36Leu, 1125-1127delCGC	Arg247Gly	Tyr691Tyr		No	Ala121Ala, Arg539Arg	Tyr124His	Yes	Yes	Yes	Yes	Yes	Yes	ERS12132015	ERR9822575
SEA202000077		2021-02-08	15	32	8		8		1		Ion Torrent	lineage4.5 Euro-American	Ile63Ser			Arg247Gly			No	C-1T	G-89C	No	No	No	No	No	No	ERS11866253	ERR9662715
SEA202000084	MDR	2021-02-09	15	32	16		8		1		Ion Torrent	lineage4.4.1.1 Euro-American	Val40Met, Ile63Ser			Phe76Leu, Arg247Gly	Asp354Gly	Met123Thr	No	Asn623Asp		No	No	No	No	No	No	ERS12132016	ERR9822576
SEA202000085		2021-02-09	10	>32	16		>16		2		Ion Torrent	lineage3 East-African-Indian	Ile63Ser		Val36Leu	Arg247Gly	Lys179Gln	Ala659Gly	No	Arg539Arg	Gly60Gly, Tyr124His	Yes	Yes	Yes	Yes	Yes	Yes	ERS12132017	ERR9822577
SEA202000086		2021-02-09	14	>32	16		>16		1		Ion Torrent	lineage2.2.1 East-Asian	Ile63Ser		Val36Leu	Arg247Gly	Tyr691Tyr		No	Arg539Arg	Tyr124His	Yes	Yes	Yes	Yes	Yes	Yes	ERS12132018	ERR9822578
SEA202000093		2021-02-09	10	>32	16		>16		1		Ion Torrent	lineage2.2.1 East-Asian	Ile63Ser		Val36Leu	Arg247Gly	Tyr691Tyr		No	Arg539Arg	Tyr124His	Yes	Yes	Yes	Yes	Yes	Yes	ERS12132019	ERR9822579
SEA202000094		2021-02-09	15	32	16		16		1		Ion Torrent	lineage4.5 Euro-American	Ile63Ser	Thr165Thr		Arg247Gly			No	C-1T	Gly41Trp	No	No	No	No	No	No	ERS11866255	ERR9662717
SEA202000150	MDR	2021-09-13	11	16	16	4	8	1	1		Ion Torrent	lineage4.2.2 Euro-American	Ile63Ser			Arg247Gly			No			Yes	Yes	Yes	Yes	Yes	Yes	ERS12132020	ERR9822580
SEA202000152		2022-03-30	9	16	16	2	8	1	0.5		Ion Torrent	lineage2.2.1 East-Asian	Ile63Ser		Val36Leu	Arg247Gly	Tyr691Tyr		No	Arg539Arg	Tyr124His	Yes	Yes	Yes	Yes	Yes	Yes	ERS12132021	ERR9822581
SEA202000154		2022-03-30	13	32	16	4	16	2	1		Ion Torrent	lineage3.1.2 East-African-Indian	Ile63Ser		Val36Leu	Arg247Gly	Lys179Gln		No	Arg539Arg	Tyr124His	Yes	Yes	Yes	Yes	Yes	Yes	ERS12132022	ERR9822582
SEA202000156		2022-01-18	10	4	4	1	2	0.5	0.5		Ion Torrent	lineage4.3.1 Euro-American	Ile63Ser			Arg247Gly			No			No	No	No	No	No	No	ERS12132023	ERR9822583
SEA202000157		2022-01-24	14	32	16	4	>16	2	1		Ion Torrent	lineage3 East-African-Indian	Ile63Ser		Val36Leu	Arg247Gly	Lys179Gln		No	Arg539Arg	Tyr124His	Yes	Yes	Yes	Yes	Yes	Yes	ERS12132024	ERR9822584
SEA202000158		2022-01-18	10	16	8	2	8	0.5	0.5		Ion Torrent	lineage4.2.1 Euro-American	Ile63Ser			Arg247Gly		Ile267Ile	No	Asp487Asn		Yes	Yes	Yes	Yes	Yes	Yes	ERS12132025	ERR9822585
SEA202000159		2022-03-30	13	32	16	4	16	2	1		Ion Torrent	lineage2.2.1 East-Asian	Ile63Ser		Val36Leu	Arg247Gly	Tyr691Tyr		No	Arg539Arg	Tyr124His	Yes	Yes	Yes	Yes	Yes	Yes	ERS12132026	ERR9822586
SEA202000164		2022-01-18	10	8	4	1	4	0.5	0.5		Ion Torrent	lineage4.1.1.1 Euro-American	Ile63Ser		Ala353Val	Thr80Ile, Arg247Gly (84%)			No			Yes	Yes	Yes	Yes	Yes	Yes	ERS12132027	ERR9822587
SEA202000165		2022-01-24	14	8	4	2	4	0.5	0.5		Ion Torrent	lineage4.8 Euro-American	Ile63Ser			Arg247Gly			No			No	No	No	No	No	No	ERS12132028	ERR9822588
SEA202000167		2022-01-18	10	16	8	1	16	0.5	0.5		Ion Torrent	lineage4.1.2.1 Euro-American	Ile63Ser			Thr80Ile, Arg247Gly			No			Yes	Yes	Yes	Yes	Yes	Yes	ERS12132029	ERR9822589
SEA202000168		2022-03-30	9	16	16	4	16	2	1		Ion Torrent	lineage3.1.1 East-African-Indian	Ile63Ser		Val36Leu	Arg247Gly	C-83T, Lys179Gln		No	Arg539Arg	Tyr124His	Yes	Yes	Yes	Yes	Yes	Yes	ERS12132030	ERR9822590
SEA202000169		2022-01-18	10	16	8	1	16	0.5	0.5		Ion Torrent	lineage4.1.2.1 Euro-American	Ile63Ser			Thr80Ile, Arg247Gly			No			Yes	Yes	Yes	Yes	Yes	Yes	ERS12132031	ERR9822591
SEA202000170		2022-01-14	10	32	32	4	>16	2	1		Ion Torrent	lineage2.2.1 East-Asian	Ile63Ser		Val36Leu	Arg247Gly	Tyr691Tyr		No	Arg539Arg	Tyr124His	Yes	Yes	Yes	Yes	Yes	Yes	ERS12132032	ERR9822592
SEA202000171		2022-01-24	14	16	4	2	4	1	0.5		Ion Torrent	lineage3 East-African-Indian	Ile63Ser	Val13Val	Val36Leu	Arg247Gly	Lys179Gln		No	Arg539Arg	Gly60Gly, Tyr124His	Yes	Yes	Yes	Yes	Yes	Yes	ERS12132033	ERR9822593
SEA202000173		2022-01-24	14	16	8	2	16	1	1		Ion Torrent	lineage1.1.2 Indo-Oceanic	Ile63Ser		Val36Leu	Arg247Gly			No	Arg539Arg, Val664Gly	Leu85Met, Tyr124His	Yes	Yes	Yes	Yes	Yes	Yes	ERS12080423	ERR9792922
SEA202000176		2022-03-18	14	>32	32	4	>16	2	1		Ion Torrent	lineage2.1 East-Asian	Ile63Ser		Val36Leu	Arg247Gly			No	Arg539Arg	Tyr124His	Yes	Yes	Yes	Yes	Yes	Yes	ERS12132034	ERR9822594
SEA202000177		2022-01-14	20	32	32	4	16	2	1		Ion Torrent	lineage1.2.2 Indo-Oceanic	Ile63Ser		Val36Leu	Arg247Gly		Asp382Gly, Glu570Glu	No	Arg539Arg, Val664Gly	Leu85Met, Tyr124His	Yes	Yes	Yes	Yes	Yes	Yes	ERS12080425	ERR9792924
SEA202000179		2021-10-15	10	16	8	1	8	1	0.5		Ion Torrent	lineage1.1.1 Indo-Oceanic	Ile63Ser	(-49_-54)delCGCCGC	Val36Leu	Arg247Gly			No	Arg539Arg, Val664Gly	Leu85Met, Tyr124His	Yes	Yes	Yes	Yes	Yes	Yes	ERS12080427	ERR9792926
SEA202000180		2022-01-14	10	32	16	4	>16	2	1		Ion Torrent	lineage3 East-African-Indian	Ile63Ser		Val36Leu	Arg247Gly	Lys179Gln		No	Arg539Arg	Tyr124His	Yes	Yes	Yes	Yes	Yes	Yes	ERS12132035	ERR9822595
SEA202000181		2022-01-24	14	32	8	2	16	1	1		Ion Torrent	lineage1.2.1 Indo-Oceanic	Ile63Ser		Val36Leu	Ala48Ala, Arg247Gly			No	Arg539Arg, Val664Gly	Leu85Met, Tyr124His	Yes	Yes	Yes	Yes	Yes	Yes	ERS12080428	ERR9792927
SEA202000182		2022-01-14	10	32	32	4	>16	2	1		Ion Torrent	lineage3 East-African-Indian	Ile63Ser		Val36Leu	Arg247Gly	Lys179Gln		No	Arg539Arg	Gly60Gly, Tyr124His	Yes	Yes	Yes	Yes	Yes	Yes	ERS12132036	ERR9822596
SEA202000183		2022-01-14	10	>32	32	8	>16	8	2		Ion Torrent	lineage2.2.1 East-Asian	Ile63Ser		Val36Leu	Arg247Gly	Tyr691Tyr		No	Arg539Arg	Tyr124His	Yes	Yes	Yes	Yes	Yes	Yes	ERS12132037	ERR9822597
SEA202000184		2021-10-15	10	>32	>32	16	>16	4	4		Ion Torrent	lineage2.2.1 East-Asian	Ile63Ser		Val36Leu	Arg247Gly	Tyr691Tyr		No	Arg539Arg	Tyr124His	Yes	Yes	Yes	Yes	Yes	Yes	ERS12132038	ERR9822598
SEA202000185		2021-10-15	10	>32	32	8	16	4	4		Ion Torrent	lineage4.6.1.1 Euro-American	Ile63Ser			Arg247Gly	Phe92Phe	-17delTCG	No			No	No	No	No	No	No	ERS12132039	ERR9822599
SEA202000186		2021-10-15	10	32	16	4	16	1	1		Ion Torrent	lineage4.2.2 Euro-American	Ile63Ser			Arg247Gly			No			Yes	Yes	Yes	Yes	Yes	Yes	ERS12132040	ERR9822600
SEA202000187		2021-10-15	10	32	16	4	16	1	1		Ion Torrent	lineage4.1.2.1 Euro-American	Ile63Ser			Thr80Ile, Arg247Gly			No			Yes	Yes	Yes	Yes	Yes	Yes	ERS12132041	ERR9822601
SEA202000189		2022-03-15	10	32	16	8	>16	2	2		Ion Torrent	lineage3.1.1 East-African-Indian	Ile63Ser		Val36Leu	Arg247Gly	C-83T, Lys179Gln		No	Arg539Arg	Tyr124His	Yes	Yes	Yes	Yes	Yes	Yes	ERS12132042	ERR9822602
SEA202000190		2021-09-28	10	>32	32	8	>16	2	2		Ion Torrent	lineage2.2.1 East-Asian	Ile63Ser		Val36Leu	Arg247Gly	Tyr691Tyr		No	Arg539Arg	Tyr124His	Yes	Yes	Yes	Yes	Yes	Yes	ERS12132043	ERR9822603
SEA202000192		2022-03-15	10	32	16	4	16	1	1		Ion Torrent	lineage2.2.1 East-Asian	Ile63Ser		Val36Leu	Arg247Gly	Tyr691Tyr		No	Arg161Trp, Arg539Arg	Tyr124His	Yes	Yes	Yes	Yes	Yes	Yes	ERS12132044	ERR9822604
SEA202000195		2021-02-26	10	32	16		>16		2		Ion Torrent	lineage1.1.1 Indo-Oceanic	Ile63Ser		Val36Leu	Arg247Gly	Asn677Asn	Ile574Val	No	Arg539Arg, Val664Gly	Leu85Met, Tyr124His	Yes	Yes	Yes	Yes	Yes	Yes	ERS12080429	ERR9792928
SEA202000196		2021-02-26	10	16	16		16		0.5		Ion Torrent	lineage4.1.2.1 Euro-American	Ile63Ser			Thr80Ile, Arg247Gly			No	Lys330Thr		Yes	Yes	Yes	Yes	Yes	Yes	ERS12132045	ERR9822605
SEA202000200		2021-02-26	10	32	16		16		1		Ion Torrent	lineage3 East-African-Indian	Ile63Ser		Val36Leu	Arg247Gly	Gly137Ser (81%), Lys179Gln		No	Arg539Arg	Gly60Gly, Tyr124His	Yes	Yes	Yes	Yes	Yes	Yes	ERS12132046	ERR9822606
SEA202000201		2021-03-02	13	32	16		16		1		Ion Torrent	lineage4.4.2 Euro-American	Ile63Ser	Ile262Ile		Arg247Gly	Asp354Gly		No			No	No	No	No	No	No	ERS12132047	ERR9822607
SEA202000203		2021-03-02	13	16	8		>16		2		Ion Torrent	lineage1.1.1.1 Indo-Oceanic	Ile63Ser	Leu206Leu, Ala221Ala	Val36Leu, Ala256Ala	Arg247Gly			No	Arg539Arg, Val664Gly	Leu85Met, Tyr124His	Yes	Yes	Yes	Yes	Yes	Yes	ERS12080430	ERR9792929
SEA202000204		2021-02-26	10	>32	32		>16		2		Ion Torrent	lineage1.1.2 Indo-Oceanic	Ile63Ser		Val36Leu	A-40C, Leu5Met, Gly146Gly, Arg247Gly			No	Arg539Arg, Val664Gly	Leu85Met, Tyr124His	Yes	Yes	Yes	Yes	Yes	Yes	ERS12080431	ERR9792930
SEA202000205		2021-02-26	10	32	32		16		1		Ion Torrent	lineage2.2.1 East-Asian	Ile63Ser		Val36Leu	Arg247Gly	Tyr691Tyr		No	Arg539Arg	Tyr124His	Yes	Yes	Yes	Yes	Yes	Yes	ERS12132048	ERR9822608
SEA202000206		2021-03-10	13	>32	32		>16		2		Ion Torrent	lineage3 East-African-Indian	Ile63Ser		Val36Leu	Arg247Gly	Lys179Gln		No	Arg539Arg	Gly60Gly, Tyr124His	Yes	Yes	Yes	Yes	Yes	Yes	ERS12132049	ERR9822609
SEA202000207		2021-03-10	13	>32	8		8		1		Ion Torrent	lineage4.4.1.1 Euro-American	Ile63Ser			Phe76Leu, Arg247Gly	Asp354Gly	Met123Thr	No			No	No	No	No	No	No	ERS12132050	ERR9822610
SEA202000208		2022-03-15	10	16	8	2	8	1	0.5		Ion Torrent	lineage4.5 Euro-American	Ile63Ser			Arg247Gly			No	C-1T		No	No	No	No	No	No	ERS11866258	ERR9662720
SEA202000209		2021-03-05	10	>32	32		>16		2		Ion Torrent	lineage4.6.1.2 Euro-American	Ile63Ser			Arg247Gly			No			No	No	No	No	No	No	ERS12132051	ERR9822611
SEA202000210		2021-03-10	13	>32	32		>16		4		Ion Torrent	lineage1.2.2 Indo-Oceanic	Ile63Ser		Val36Leu	Arg247Gly		Asp382Gly	No	Arg539Arg, Val664Gly	Leu85Met, Tyr124His	Yes	Yes	Yes	Yes	Yes	Yes	ERS12132052	ERR9822612
SEA202000212		2021-03-10	13	16	16		8		1		Ion Torrent	lineage4.3.4.2 Euro-American	Ile63Ser			Arg247Gly			No			No	No	No	No	No	No	ERS12132053	ERR9822613
SEA202000213		2021-03-02	13	>32	>32		>16		16		Ion Torrent	lineage1.1.2 Indo-Oceanic	Ile63Ser		Val36Leu	A-40C, Leu5Met, Gly146Gly, Arg247Gly			No	Arg539Arg, Val664Gly	Leu85Met, Tyr124His	Yes	Yes	Yes	Yes	Yes	Yes	ERS12080432	ERR9792931
SEA202000214	MDR	2021-10-12	10	16	8	2	8	1	0.5		Ion Torrent	lineage4.2.2 Euro-American	Ile63Ser			Arg247Gly			No			Yes	Yes	Yes	Yes	Yes	Yes	ERS12132054	ERR9822614
SEA202000215		2021-03-02	13	>32	32		>16		4		Ion Torrent	lineage3.1.1 East-African-Indian	Ile63Ser		Val36Leu	Arg247Gly	C-83T, Lys179Gln		No	Arg539Arg	Tyr124His	Yes	Yes	Yes	Yes	Yes	Yes	ERS12132055	ERR9822615
SEA202000216		2021-03-02	13	>32	>32		>16		4		Ion Torrent	lineage3.1.2.1 East-African-Indian	Ile63Ser		Val36Leu	Arg247Gly	Lys179Gln		No	Arg539Arg	Tyr124His	Yes	Yes	Yes	Yes	Yes	Yes	ERS12132056	ERR9822616
SEA202000217		2021-03-05	10	16	8		8		1		Ion Torrent	lineage1.2.1 Indo-Oceanic	Ile63Ser		Val36Leu	Ala48Ala, Arg247Gly			No	Arg539Arg, Val664Gly	Leu85Met, Tyr124His	Yes	Yes	Yes	Yes	Yes	Yes	ERS12080433	ERR9792932
SEA202000218		2021-03-05	10	8	8		8		1		Ion Torrent	lineage4.5 Euro-American	Ile63Ser	Leu11Leu		Arg247Gly			No	C-1T		No	No	No	No	No	No	ERS11866259	ERR9662721
SEA202000219		2021-08-19	12	32	16	4	16	2			Ion Torrent	lineage1.2.1 Indo-Oceanic	Ile63Ser		Val36Leu	Ala48Ala, Arg247Gly			No	Arg539Arg, Val664Gly	Leu85Met, Tyr124His	Yes	Yes	Yes	Yes	Yes	Yes	ERS12132057	ERR9822617
SEA202000220		2021-03-05	10	16	16		16		1		Ion Torrent	lineage4.1.2.1 Euro-American	Ile63Ser			Thr80Ile, Arg247Gly			No			Yes	Yes	Yes	Yes	Yes	Yes	ERS12132058	ERR9822618
SEA202000222		2021-08-19	12	8	8	4	4	2			Ion Torrent	lineage3 East-African-Indian	Ile63Ser	Glu184Lys	Val36Leu	Arg247Gly	Lys179Gln		No	Arg539Arg	Tyr124His	Yes	Yes	Yes	Yes	Yes	Yes	ERS12132059	ERR9822619
SEA202000223		2021-10-12	10	32	32	8	16	2	1		Ion Torrent	lineage3.1.1 East-African-Indian	Ile63Ser		Val36Leu	Arg247Gly (89%)	C-83T, Lys179Gln		No	Arg539Arg	Tyr124His	Yes	Yes	Yes	Yes	Yes	Yes	ERS12132060	ERR9822620
SEA202000224		2021-10-12	10	32	32	4	>16	4	2		Ion Torrent	lineage3 East-African-Indian	Ile63Ser		Val36Leu	Arg247Gly	Lys179Gln		No	Arg539Arg	Tyr124His	Yes	Yes	Yes	Yes	Yes	Yes	ERS12132061	ERR9822621
SEA202000225		2021-03-10	13	16	8		8		1		Ion Torrent	lineage4.5 Euro-American	Ile63Ser			Arg247Gly (87%)			No	C-1T		No	No	No	No	No	No	ERS11866260	ERR9662722
SEA202000226		2021-08-19	12	>32	32	4	>16	4			Ion Torrent	lineage1.2.2 Indo-Oceanic	Ile63Ser		Val36Leu	Arg247Gly		Asp382Gly, Glu570Glu	No	Arg539Arg, Val664Gly	Leu85Met, Tyr124His	Yes	Yes	Yes	Yes	Yes	Yes	ERS12080434	ERR9792933
SEA202000227		2021-08-17	10	>32	32	4	>16	2			Ion Torrent	lineage2.2.1.1 East-Asian	Ile63Ser		Val36Leu	Arg247Gly	Tyr691Tyr		No	Arg539Arg	Tyr124His	Yes	Yes	Yes	Yes	Yes	Yes	ERS12132062	ERR9822622
SEA202000228		2022-03-15	13	32	32	8	>16	4	2		Ion Torrent	lineage1.2.2 Indo-Oceanic	Ile63Ser		Val36Leu	Arg247Gly	Phe132Phe	Asp382Gly, Ile389Ile	No	Ala9Asp, Arg539Arg, Val664Gly	Leu85Met, Tyr124His	Yes	Yes	Yes	Yes	Yes	Yes	ERS12080435	ERR9792934
SEA202000229		2021-09-28	10	16	16	4	8	1	1		Ion Torrent	lineage4.5 Euro-American	Ile63Ser	Thr165Thr		Arg247Gly			No	C-1T		No	No	No	No	No	No	ERS11866261	ERR9662723
SEA201500322		2021-08-17	10	8	4	2	4	1			Ion Torrent	lineage4.3.4.1 Euro-American	Trp62Arg, Ile63Ser		Leu151Ser (11%)	Arg247Gly (80%)			No			No	No	No	No	No	No	ERS12477211	ERR9969631
SEA201800103		2021-08-17	10	16	8	2	4	1			Ion Torrent	lineage4.3.4.1 Euro-American	Trp62Arg, Ile63Ser			Arg247Gly			No			No	No	No	No	No	No	SAMEA5232715	ERR3085946
SEA21-00312		2021-08-17	10	16	8	2	8	1			Ion Torrent	lineage4.3.4.1 Euro-American	Ile63Ser			Arg247Gly			No			No	No	No	No	No	No	ERS12477212	ERR9969632
SEA200700327	MDR, contaminated with M. intracellulare	2021-08-19	12	>32	>32	>32	16	16		16	Illumina	lineage3 East-African-Indian	N/A	N/A	N/A	N/A	N/A	N/A	N/A	N/A	N/A	N/A	N/A	N/A	N/A	N/A	N/A	SRX466157	SRR1163190, SRR1163222
SEA200600049		2021-09-06	18	16	16	4	16	1	1	32	Ion Torrent	lineage4.1.2.1 Euro-American	Ile63Ser			Thr80Ile, Arg247Gly			No			Yes	Yes	Yes	Yes	Yes	Yes	ERS8292839	ERR7224449
H37Rv ATCC27294		2021-02-26	14	32	16		8		1
H37Rv ATCC27294		2021-03-02	13	32	8		8		0.5
H37Rv ATCC27294		2021-03-05	10	8	8		8		0.5
H37Rv ATCC27294		2021-03-10	13	16	8		8		1
H37Rv ATCC27294		2021-08-17	10	16	8	2	8	1
H37Rv ATCC27294		2021-08-19	12	16	8	2	8	1
H37Rv ATCC27294		2021-09-06	11	16	8	2	8	0.5	0.5
H37Rv ATCC27294		2021-09-13	11	16	8	2	8	1	1
H37Rv ATCC27294		2021-09-24	10	16	8	2	8	2	1
H37Rv ATCC27294		2021-09-28	10	16	16	2	16	1	1
H37Rv ATCC27294		2021-10-01	11	16	8	2	16	1	1
H37Rv ATCC27294		2021-10-12	10	16	16	2	16	1	1
H37Rv ATCC27294		2021-10-15	10	16	16	2	16	1	1
H37Rv ATCC27294		2022-01-14	10	32	16	4	8	2	1
H37Rv ATCC27294		2022-01-18	10	16	8	2	8	1	1
H37Rv ATCC27294		2022-01-24	14	8	8	4	8	1	1
H37Rv ATCC27294		2022-03-11	14	16	16	4	16	1	1
H37Rv ATCC27294		2022-03-15	10	16	8	2	8	1	0.5
H37Rv ATCC27294		2022-03-18	10	16	8	2	16	1	1
H37Rv ATCC27294		2022-03-30	9	16	8	2	16	1	1
H37Rv ATCC27294		2022-04-01	13	16	16	4	16	2	1
H37Rv ATCC27294		2022-05-25	9	16	8	2	8	1	0.5
										*Davies Forsman L, Giske CG, Bruchfeld J et al. Meropenem-clavulanic acid has high in vitro activity against multidrug-resistant Mycobacterium tuberculosis. Antimicrob Agents Chemother 2015; 59: 3630-2.
